# Supplementary material for: Discovery of New Quinazolinone and Benzimidazole Analogs as Tubulin Polymerization Inhibitors with Potent Anticancer Activities
Source: Pharmaceuticals (Basel). 2026 Jan 15;19(1):161. doi: 10.3390/ph19010161 (PMC12844652; doi:10.3390/ph19010161)
Supplement: Supplementary file 1 [file pharmaceuticals-19-00161-s001.zip]

Archive with 1 entries (1 files):
- pharmaceuticals-3999374-supplementary.pdf
